# Supplementary material for: Tegaserod Maleate Suppresses the Growth of Gastric Cancer In Vivo and In Vitro by Targeting MEK1/2
Source: Cancers (Basel). 2022 Jul 23;14(15):3592. doi: 10.3390/cancers14153592 (PMC9332868; doi:10.3390/cancers14153592)
Supplement: Supplementary file 1 [file cancers-14-03592-s001.zip]

Archive with 1 entries (1 files):
- cancers-1794434-supplementary.pdf
